# Supplementary material for: Genetic Diversity of Mycobacterium tuberculosis Isolates from Assam, India: Dominance of Beijing Family and Discovery of Two New Clades Related to CAS1_Delhi and EAI Family Based on Spoligotyping and MIRU-VNTR Typing
Source: PLoS One. 2015 Dec 23;10(12):e0145860. doi: 10.1371/journal.pone.0145860 (PMC4689458; doi:10.1371/journal.pone.0145860)
Supplement: S1 Table — (XLS) [file pone.0145860.s002.xls]

## Sheet: MIRU24
S1 Table: Detailed genotyping (spoligotyping and 24-MIRU-VNTR typing) and drug-susceptibility testing results of 189 Mycobacterium tuberculosis strains isolated from Assam, North-eastern state of India
			24-MIRU-VNTR typing																									Spoligotyping
Sample_Id	Country of origin /State		MIRU02	Mtub04	ETRC	MIRU04	MIRU40	MIRU10	MIRU16	Mtub21	MIRU20	QUB11b	ETRA	Mtub29	Mtub30	ETRB	MIRU23	MIRU24	MIRU26	MIRU27	Mtub34	MIRU31	Mtub39	QUb26	QUB4156	MIRU39		Spoligo 1	Spoligo 2	Spoligo 3	Spoligo 4	Spoligo 5	Spoligo 6	Spoligo 7	Spoligo 8	Spoligo 9	Spoligo 10	Spoligo 11	Spoligo 12	Spoligo 13	Spoligo 14	Spoligo 15	Spoligo 16	Spoligo 17	Spoligo 18	Spoligo 19	Spoligo 20	Spoligo 21	Spoligo 22
AMC_0001(N)	India/Assam		2	1	2	5	3	4	4	9	2	8	10	4	2	4	2	3	2	4	4	6	6	3	1	2		1	1	1	1	1	1	1	1	1	1	1	1	1	1	1	1	1	1	1	1	1	0
AMC_0004	India/Assam		4	2	2	5	3	3	5	10	2	6	10	4	2	5	6	3	2	4	4	4	7	3	2	2		0	0	0	0	0	0	0	0	0	0	0	0	0	0	0	0	0	0	0	0	0	0
AMC_0005	India/Assam		2	2	4	4	3	3	6	6	2	6	12	4	2	5	6	3	2	2	4	6	7	4	1	4		1	1	1	1	1	1	1	1	1	1	1	1	1	1	1	1	1	1	1	1	1	0
AMC_0006(N)	India/Assam		2	4	4	2	4	3	3	5	2	6	4	4	5	3	5	2	5	3	3	6	3	8	2	3		0	0	0	0	0	0	0	0	0	0	0	0	0	0	0	0	0	0	0	0	0	0
AMC_0007	India/Assam		2	2	3	2	3	4	5	2	2	6	2	2	4	2	3	1	6	4	3	3	4	9	2	3		1	1	1	1	1	1	1	1	1	1	1	0	0	1	1	0	0	1	1	1	0	1
AMC_0008	India/Assam		2	4	4	2	3	3	3	5	2	6	4	5	4	2	5	1	6	4	4	6	4	10	2	4		0	0	0	0	0	0	0	0	0	0	0	0	0	0	0	0	0	0	0	0	0	0
AMC_0008(N)	India/Assam		2	4	4	2	2	3	4	5	2	6	4	5	4	2	5	1	6	4	4	6	4	8	2	4		0	0	0	0	0	0	0	0	0	0	0	0	0	0	0	0	0	0	0	0	0	0
AMC_0009	India/Assam		2	4	4	2	3	3	5	5	1	6	4	5	4	2	5	1	6	4	4	6	4	10	0	4		1	1	1	1	0	0	0	0	0	0	1	1	1	1	1	1	1	1	1	1	1	1
AMC_0009(N)	India/Assam		2	4	2	2	3	8	5	4	3	2	3	4	2	2	6	2	6	4	4	5	3	8	2	3		1	1	1	0	0	0	0	1	1	1	1	1	1	1	0	0	0	0	0	0	0	0
AMC_0010	India/Assam		2	2	2	2	3	9	6	4	2	5	4	5	2	2	5	1	7	4	5	6	4	6	3	4		1	1	1	0	0	0	0	1	1	1	1	1	1	1	1	1	1	1	1	0	0	0
AMC_0011	India/Assam		2	4	4	2	3	4	4	5	2	6	4	5	4	2	5	1	7	4	4	7	4	9	2	4		1	1	1	1	1	1	1	1	1	1	1	1	1	1	1	1	1	1	1	1	1	0
AMC_0012	India/Assam		2	2	2	5	3	9	4	7	2	9	11	4	2	5	6	3	2	4	4	6	6	2	1	2		1	1	1	1	1	1	1	1	1	1	1	1	0	0	0	0	0	0	1	1	1	1
AMC_0013	India/Assam		2	0	3	0	4	3	5	4	2	2	4	2	4	2	6	1	7	4	1	4	4	10	3	3		0	0	0	0	0	0	0	0	0	0	0	0	0	0	0	0	0	0	0	0	0	0
AMC_0013(N)	India/Assam		2	4	2	2	3	7	5	5	3	2	4	4	2	2	6	2	7	4	4	6	3	8	2	2		1	1	1	0	0	0	0	1	1	1	1	1	1	1	1	1	1	1	1	1	1	1
AMC_0014(N)	India/Assam		2	3	2	2	4	4	5	5	3	2	4	4	2	2	6	2	7	5	4	5	3	8	5	2		1	1	1	0	0	0	0	1	1	1	1	1	1	1	1	1	1	1	1	1	1	1
AMC_0015	India/Assam		2	2	4	2	5	3	2	2	2	2	3	5	2	2	5	1	6	4	3	4	6	6	2	3		1	1	1	1	1	1	1	1	1	1	1	1	1	1	1	1	1	1	1	1	1	1
AMC_0015(N)	India/Assam		2	5	4	2	3	4	2	5	3	6	4	4	4	2	6	2	7	3	4	3	3	7	5	2		0	0	0	0	0	0	0	0	0	0	0	0	0	0	0	0	0	0	0	0	0	0
AMC_0017	India/Assam		2	3	2	2	1	6	6	4	2	5	4	4	2	2	5	1	6	4	4	5	7	7	1	2		1	1	1	1	1	1	1	1	1	1	1	1	1	1	1	1	1	1	1	0	0	1
AMC_0018	India/Assam		2	1	4	2	2	5	2	3	2	3	3	5	4	2	5	1	1	4	4	3	4	9	2	3		0	0	0	0	0	0	0	0	0	0	0	0	0	0	0	0	0	0	0	0	0	0
AMC_0018(N)	India/Assam		2	5	4	2	1	4	4	6	3	5	4	4	4	2	6	2	6	3	4	5	3	8	2	2		0	0	0	0	0	0	0	0	0	0	0	0	0	0	0	0	0	0	0	0	0	0
AMC_0019	India/Assam		2	4	4	2	3	4	5	4	2	6	4	5	4	3	5	1	7	3	3	6	4	7	3	4		0	0	0	0	0	0	0	0	0	0	0	0	0	0	0	0	0	0	0	0	0	0
AMC_0021	India/Assam		2	4	4	2	3	3	5	5	1	5	4	5	4	2	5	1	6	4	4	6	4	10	0	4		0	0	0	0	0	0	0	0	0	0	0	0	0	0	0	0	0	0	0	0	0	0
AMC_0022	India/Assam		2	1	2	5	3	7	5	7	2	3	7	5	4	5	6	3	2	4	4	6	7	4	1	2		1	1	1	0	1	1	1	1	0	1	1	1	0	1	0	0	0	1	1	1	1	1
AMC_0023	India/Assam		2	4	2	2	3	7	6	4	2	2	3	5	2	2	5	1	6	4	4	6	4	1	4	5		0	1	1	0	0	0	0	1	1	1	1	0	1	1	1	1	1	1	1	1	1	1
AMC_0024(N)	India/Assam		2	2	2	5	5	4	3	9	2	7	9	3	3	5	6	2	3	3	3	6	5	4	1	1		1	1	1	1	1	1	1	1	1	1	1	1	1	1	1	1	1	1	1	1	1	1
AMC_0025	India/Assam		2	2	4	2	3	2	5	5	2	4	4	5	2	2	5	1	7	4	4	6	6	7	1	5		1	1	1	1	1	1	1	1	1	1	1	1	1	1	1	1	1	1	1	1	1	0
AMC_0026	India/Assam		2	2	4	5	3	5	5	9	1	3	7	0	1	6	6	1	2	4	4	4	1	6	2	4		1	1	1	1	1	1	1	1	1	1	1	1	1	1	1	1	1	1	1	1	1	1
AMC_0027	India/Assam		2	2	2	5	3	7	5	7	2	2	11	4	2	5	6	3	2	4	4	6	6	6	1	2		1	1	1	1	1	1	0	0	0	1	1	1	1	1	1	1	0	1	1	1	1	1
AMC_0028	India/Assam		2	2	4	2	3	3	5	4	2	5	4	5	4	2	5	1	9	4	4	3	4	9	1	4		0	0	0	0	0	0	0	0	0	0	0	0	0	0	0	0	0	0	0	0	0	0
AMC_0032	India/Assam		2	2	2	2	3	7	6	3	2	2	3	5	4	2	5	1	7	4	3	4	4	9	1	4		1	1	1	0	0	0	0	1	1	1	1	1	1	1	1	1	1	1	1	1	1	1
AMC_0032(N)	India/Assam		2	2	2	2	5	5	4	4	2	2	4	4	3	3	5	1	7	4	3	6	3	8	5	2		1	1	1	1	1	1	1	1	1	1	1	1	1	1	1	1	1	1	1	1	1	1
AMC_0034	India/Assam		2	2	2	2	3	6	6	3	2	2	4	5	2	2	5	1	7	4	4	6	2	10	1	3		1	1	1	0	0	0	0	1	1	1	1	1	1	1	1	1	1	1	1	1	1	1
AMC_0035	India/Assam		2	4	2	2	3	9	6	4	2	2	4	4	2	2	5	1	10	4	3	6	4	1	3	2		0	0	0	0	0	0	0	1	1	1	1	1	1	1	1	1	1	1	1	0	0	0
AMC_0037	India/Assam		2	4	4	2	3	4	4	5	2	5	4	5	4	2	5	1	6	4	3	6	4	9	2	4		1	1	1	1	1	1	1	1	1	1	1	1	1	1	1	1	1	1	1	1	1	1
AMC_0040	India/Assam		2	5	2	2	3	5	6	4	2	5	4	5	2	2	5	1	7	4	4	6	4	8	3	4		1	1	1	0	0	0	0	0	0	0	1	1	1	1	1	1	1	1	1	1	1	1
AMC_0041	India/Assam		2	2	2	2	2	5	6	4	2	2	3	5	2	2	5	1	10	4	4	6	4	10	3	4		1	1	1	0	0	0	0	1	1	1	1	1	1	1	1	1	1	1	1	1	1	1
AMC_0042	India/Assam		2	2	2	5	3	7	5	7	1	6	11	4	2	5	6	2	2	4	5	6	6	6	2	2		0	0	0	0	0	0	0	0	0	0	0	0	0	0	0	0	0	0	0	0	0	0
AMC_0043(N)	India/Assam		2	2	2	4	4	4	3	7	2	7	8	3	3	3	6	3	2	3	3	6	6	4	1	1		1	1	1	0	0	0	0	1	1	1	1	1	1	1	1	1	1	1	1	1	1	1
AMC_0044	India/Assam		2	2	4	2	5	4	4	2	2	3	3	5	2	2	5	1	7	4	3	3	4	5	2	3		1	1	1	1	1	1	1	0	0	0	0	0	0	1	1	1	1	1	1	1	1	0
AMC_0044(N)	India/Assam		2	5	4	2	1	3	4	5	2	6	4	5	4	2	5	1	6	4	4	6	4	8	2	4		0	0	0	0	0	0	0	0	0	0	0	0	0	0	0	0	0	0	0	0	0	0
AMC_0045	India/Assam		2	5	4	2	1	4	4	3	2	5	1	4	1	1	6	1	6	4	4	3	2	8	2	3		1	0	1	1	1	0	1	1	1	1	1	1	1	1	1	1	1	1	1	1	1	1
AMC_0047	India/Assam		2	2	2	4	1	8	4	7	2	8	11	4	2	5	6	1	2	4	4	6	6	4	1	2		0	1	1	1	1	1	1	1	1	1	1	1	1	1	1	1	1	1	1	1	1	1
AMC_0049	India/Assam		2	4	2	2	3	7	5	4	2	2	2	5	2	2	5	1	7	4	4	6	4	1	5	3		0	0	0	0	0	0	0	0	0	0	0	0	0	0	0	0	0	0	0	0	0	0
AMC_0049(N)	India/Assam		2	5	4	2	2	3	4	6	3	6	4	4	4	2	6	2	5	3	4	5	3	8	2	4		0	0	0	0	0	0	0	0	0	0	0	0	0	0	0	0	0	0	0	0	0	0
AMC_0051	India/Assam		4	2	4	2	3	3	5	5	2	5	3	5	2	2	5	1	2	4	4	6	4	6	1	2		0	0	0	0	0	0	0	0	0	0	0	0	0	0	0	0	0	0	0	0	0	0
AMC_0054	India/Assam		2	3	4	2	3	3	4	4	2	6	4	5	4	2	5	1	10	4	4	3	4	9	3	4		1	1	1	1	1	1	1	1	1	1	1	1	1	1	1	1	1	1	1	1	0	0
AMC_0055	India/Assam		2	5	2	2	4	6	6	4	2	2	4	5	2	2	5	1	7	4	4	6	4	10	0	4		0	0	0	0	0	0	0	0	0	0	0	0	0	0	0	0	0	0	0	0	0	0
AMC_0058	India/Assam		2	2	4	4	3	5	5	9	2	9	11	4	2	4	6	2	2	4	4	4	4	8	2	4		1	1	1	0	0	0	0	1	1	1	1	1	1	1	1	1	1	1	1	1	1	1
AMC_0058(N)	India/Assam		2	6	2	2	3	5	5	5	3	2	4	4	3	2	6	2	7	3	4	4	3	1	5	4		1	1	1	0	0	0	0	1	1	0	0	0	0	0	0	0	0	0	0	0	0	0
AMC_0059	India/Assam		2	3	3	2	5	4	5	3	2	1	3	5	4	2	5	1	4	4	3	3	4	9	3	4		1	1	1	0	0	0	0	1	1	1	1	1	1	1	1	1	1	1	1	1	1	1
AMC_0064	India/Assam		2	4	4	2	3	3	5	5	2	4	4	5	4	2	6	1	6	4	4	6	4	10	2	4		0	0	0	0	0	0	0	0	0	0	0	0	0	0	0	0	0	0	0	0	0	0
AMC_0066(N)	India/Assam		2	2	4	4	2	4	4	6	2	1	1	4	2	5	5	3	2	2	4	4	5	6	1	4		1	1	1	1	1	1	1	1	1	1	1	1	1	1	1	1	1	1	1	1	1	1
AMC_0068	India/Assam		2	2	4	4	5	4	6	6	2	6	12	4	2	5	6	2	2	2	4	6	7	7	1	4		0	0	0	0	0	0	0	0	0	0	0	0	0	0	0	0	0	0	0	0	0	0
AMC_0070	India/Assam		2	2	2	5	3	3	5	11	2	9	11	4	2	5	6	2	2	4	4	6	4	5	2	2		1	1	1	1	0	1	1	1	1	1	1	1	1	1	1	1	1	1	1	1	1	1
AMC_0071	India/Assam		4	2	2	4	3	5	4	7	2	8	11	4	2	7	6	3	2	4	4	6	6	3	1	2		1	1	1	1	1	1	1	1	1	1	1	1	1	1	1	1	1	1	1	1	1	1
AMC_0072	India/Assam		2	3	2	2	3	7	6	4	2	2	4	5	2	2	5	1	7	4	4	6	4	6	3	4		1	1	1	0	0	0	0	1	1	1	1	1	1	1	1	1	1	1	1	1	1	1
AMC_0073	India/Assam		2	4	4	2	3	4	4	5	2	4	4	5	4	2	5	1	6	4	3	6	4	4	2	4		0	0	0	0	0	0	0	0	0	0	0	0	0	0	0	0	0	0	0	0	0	0
AMC_0074	India/Assam		2	2	4	2	2	2	2	3	2	3	3	5	2	1	5	1	4	4	4	3	4	6	2	3		1	0	1	1	1	0	0	0	0	1	1	1	1	1	1	1	1	1	1	1	1	0
AMC_0076	India/Assam		2	4	2	2	3	8	5	4	2	2	4	5	2	2	2	1	4	4	4	6	4	9	2	4		1	1	1	0	0	0	0	0	0	0	1	1	1	1	1	1	1	1	1	1	1	1
AMC_0077	India/Assam		2	2	2	4	3	5	5	9	2	8	11	4	2	4	6	3	2	4	4	4	5	7	2	4		1	1	1	1	1	1	1	1	1	1	1	1	1	1	1	1	1	1	1	1	1	0
AMC_0077(N)	India/Assam		2	2	2	5	3	4	4	8	2	8	10	4	2	5	6	3	2	4	4	6	7	4	1	2		1	1	1	1	1	1	1	1	1	1	1	1	1	1	1	1	1	1	1	1	1	1
AMC_0078	India/Assam		2	2	4	2	2	2	5	4	2	2	3	5	2	1	5	1	6	4	3	3	4	9	2	3		0	0	0	0	0	0	0	0	0	0	0	0	0	0	0	0	0	0	0	0	0	0
AMC_0079	India/Assam		2	2	4	2	3	3	5	5	2	6	4	5	4	2	5	1	6	4	4	6	4	10	2	4		0	0	0	0	0	0	0	0	0	0	0	0	0	0	0	0	0	0	0	0	0	0
AMC_0080	India/Assam		2	4	4	2	3	4	5	5	2	4	4	5	4	2	5	1	7	4	4	6	4	10	2	4		0	0	0	0	0	0	0	0	0	0	0	0	0	0	0	0	0	0	0	0	0	0
AMC_0082	India/Assam		2	2	3	2	4	4	5	3	2	3	3	5	4	2	5	1	7	4	4	3	4	10	3	3		0	0	0	0	0	0	0	0	0	0	0	0	0	0	0	0	0	0	0	0	0	0
AMC_0082(OLD)	India/Assam		2	4	4	2	3	3	4	4	2	8	3	5	4	4	5	1	7	8	4	6	4	9	3	3		0	0	0	0	0	0	0	0	0	0	0	0	0	0	0	0	0	0	0	0	0	0
AMC_0083	India/Assam		2	2	2	2	2	5	5	4	2	2	4	5	2	2	5	1	4	4	4	6	4	1	4	4		1	1	1	0	0	0	0	1	0	0	1	1	1	1	1	1	1	1	1	1	1	1
AMC_0084	India/Assam		4	2	2	5	3	3	5	10	2	6	10	4	2	5	6	2	2	4	4	4	7	3	1	2		1	1	1	1	1	1	1	1	1	1	1	1	1	1	1	1	1	1	1	1	1	1
AMC_0085	India/Assam		2	2	4	5	3	5	4	6	2	3	7	4	1	1	6	3	2	4	3	7	7	7	1	4		1	0	0	1	1	0	0	1	0	0	0	0	0	0	1	1	1	1	1	1	1	1
AMC_0086	India/Assam		2	7	4	2	3	2	4	5	2	6	4	8	4	2	7	5	11	4	7	5	7	5	3	8		1	0	1	1	1	1	1	1	1	1	1	1	1	1	1	1	1	1	1	1	1	1
AMC_0087	India/Assam		2	4	4	2	2	3	5	5	2	5	4	5	4	2	5	1	7	4	4	6	4	10	2	3		0	0	0	0	0	0	0	0	0	0	0	0	0	0	0	0	0	0	0	0	0	0
AMC_0088(N)	India/Assam		2	6	2	2	3	6	5	4	2	2	4	5	2	2	5	1	8	4	4	5	4	8	3	4		1	1	1	0	0	0	0	1	1	1	1	1	1	1	1	1	1	1	1	1	1	1
AMC_0091	India/Assam		2	2	2	5	3	5	4	10	2	8	11	4	2	5	6	3	2	3	4	6	10	3	1	2		1	0	1	1	1	1	1	1	1	1	1	1	1	1	1	1	1	1	1	1	1	1
AMC_0092	India/Assam		2	2	4	2	3	3	4	5	2	6	4	5	4	2	5	1	7	4	4	7	4	10	2	4		1	1	1	0	0	0	0	0	0	0	0	0	0	0	0	0	0	0	0	0	0	0
AMC_0092(N)	India/Assam		2	4	4	2	2	3	4	5	2	5	4	5	4	2	5	1	6	4	4	6	4	8	2	4		0	0	0	0	0	0	0	0	0	0	0	0	0	0	0	0	0	0	0	0	0	0
AMC_0094	India/Assam		4	2	2	5	3	5	4	7	2	2	11	4	2	2	6	3	2	4	4	6	4	5	1	2		1	1	1	1	0	0	0	0	0	1	1	1	1	1	1	1	1	1	1	1	1	1
AMC_0097(N)	India/Assam		2	1	2	2	3	4	5	6	2	1	11	4	2	5	6	3	2	4	4	6	5	6	1	4		1	1	1	1	1	1	1	1	1	1	1	1	1	1	1	1	1	1	1	1	1	1
AMC_0106	India/Assam		2	2	4	2	3	3	5	5	2	6	4	5	4	2	5	1	6	4	5	6	4	7	2	4		0	0	0	0	0	0	0	0	0	0	0	0	0	0	0	0	0	0	0	0	0	0
AMC_0107(N)	India/Assam		2	5	4	2	2	3	4	6	3	5	4	4	5	2	6	2	5	3	4	6	3	8	2	4		0	0	0	0	0	0	0	0	0	0	0	0	0	0	0	0	0	0	0	0	0	0
AMC_0112	India/Assam		2	2	2	5	3	9	5	7	2	9	11	4	2	5	6	3	2	4	4	6	6	2	4	2		1	1	1	1	1	1	1	1	1	1	1	1	1	1	1	1	1	1	1	1	1	1
AMC_0113	India/Assam		2	2	4	5	3	4	8	10	2	3	7	4	1	6	10	3	2	4	4	6	5	7	1	4		1	0	0	0	1	1	1	0	0	0	1	1	1	1	1	1	1	1	1	1	1	1
AMC_0116	India/Assam		2	2	4	2	3	3	4	4	2	6	4	5	4	2	5	1	7	4	4	3	4	9	1	4		0	0	0	0	0	0	0	0	0	0	0	0	0	0	0	0	0	0	0	0	0	0
AMC_0117	India/Assam		2	2	4	2	3	3	5	3	2	6	3	5	4	2	5	1	7	10	5	6	4	10	3	4		0	0	1	1	1	1	1	1	1	1	1	1	1	1	1	1	1	1	1	1	1	1
AMC_0118	India/Assam		2	4	2	2	3	4	5	3	2	1	3	4	2	5	6	1	2	4	4	6	7	4	1	2		0	0	0	0	0	0	0	0	0	0	0	0	0	0	0	0	0	0	0	0	0	0
AMC_0119	India/Assam		2	2	2	5	3	3	4	11	2	8	11	4	2	5	7	3	2	3	4	6	6	4	1	2		1	1	1	0	0	0	0	1	1	1	1	1	1	1	1	1	1	1	1	1	1	1
AMC_0124	India/Assam		2	1	4	2	1	4	4	3	2	4	1	4	1	1	6	1	6	4	4	4	2	7	2	3		0	0	0	0	0	0	0	0	0	0	0	0	0	0	0	0	0	0	0	0	0	0
AMC_0125	India/Assam		2	2	4	4	2	4	5	6	2	5	4	4	2	5	6	3	2	2	4	6	5	7	1	4		1	1	1	0	0	0	0	1	1	1	1	1	1	1	1	1	1	1	1	1	1	1
AMC_0126	India/Assam		2	6	2	2	3	6	6	4	5	2	4	5	2	3	5	1	8	4	3	6	4	7	3	4		0	0	0	0	0	0	0	0	0	0	0	0	0	0	0	0	0	0	0	0	0	0
AMC_0127	India/Assam		2	2	2	2	3	5	6	3	2	2	4	5	2	2	5	1	7	4	4	6	2	7	1	4		1	1	1	0	0	0	0	1	1	1	1	1	1	1	1	1	1	1	1	1	1	1
AMC_0130	India/Assam		2	4	2	2	4	5	4	5	2	2	4	5	2	2	5	1	7	4	4	6	4	9	3	4		1	1	1	0	0	0	0	0	0	1	1	1	1	1	1	1	1	1	1	1	1	1
AMC_0131	India/Assam		2	2	2	2	3	8	5	3	2	2	4	5	2	2	5	1	7	4	4	6	2	10	3	3		1	1	1	0	0	0	0	1	1	1	1	1	1	1	1	1	1	1	1	1	1	1
AMC_0134	India/Assam		2	2	2	2	3	5	6	4	2	1	4	5	4	2	5	1	2	4	4	6	4	6	3	2		1	1	1	0	0	0	0	1	1	1	1	1	1	1	1	1	1	1	1	1	1	1
AMC_0135	India/Assam		2	2	4	2	3	3	5	5	2	5	4	2	6	2	5	1	6	4	5	6	4	10	2	4		0	0	0	0	0	0	0	0	0	0	0	0	0	0	0	0	0	0	0	0	0	0
AMC_0136	India/Assam		2	2	2	0	4	5	4	9	2	6	11	4	2	5	6	3	2	4	4	6	6	4	1	2		1	1	1	1	1	1	1	1	1	1	1	1	1	1	1	1	1	1	1	1	1	1
AMC_0137	India/Assam		2	2	2	5	2	7	5	7	2	9	11	4	2	5	6	3	2	4	4	6	6	7	1	2		0	0	0	0	0	0	0	0	0	0	0	0	0	0	0	0	0	0	0	0	0	0
AMC_0146	India/Assam		2	2	3	2	3	5	5	2	2	1	2	2	4	2	3	1	6	4	4	3	4	1	2	3		1	1	1	1	1	1	1	1	1	1	1	1	1	1	1	1	1	1	1	1	1	1
AMC_0153(OLD)	India/Assam		2	2	4	4	3	4	6	6	2	10	9	4	2	5	8	2	7	4	4	6	4	7	1	4		1	1	1	1	1	1	1	1	1	1	1	1	1	1	1	1	1	1	1	1	1	1
AMC_0160	India/Assam		2	3	2	5	3	5	3	13	2	8	9	4	3	5	6	3	3	4	4	4	5	4	1	1		1	1	1	1	1	1	1	1	1	1	1	1	1	1	1	1	1	1	1	1	1	1
AMC_0163	India/Assam		2	6	2	2	3	6	5	4	2	1	4	5	3	2	5	1	7	4	2	4	3	8	4	2		1	1	1	0	0	0	0	1	1	1	1	1	1	1	1	1	0	0	0	0	0	0
AMC_0163(OLD)	India/Assam		2	3	2	2	4	6	5	4	2	6	4	5	2	2	5	1	7	4	1	4	4	9	3	3		1	1	1	0	0	0	0	1	1	1	1	1	1	1	1	1	1	1	1	1	1	1
AMC_0166	India/Assam		2	3	4	4	2	5	4	5	2	9	9	3	3	5	6	3	3	2	4	3	4	6	1	4		0	0	0	1	1	1	1	1	1	1	1	1	1	1	1	1	1	1	1	1	1	1
AMC_0169	India/Assam		2	2	4	2	4	4	2	2	2	4	2	5	2	2	7	1	6	4	4	4	6	6	2	3		1	1	0	0	0	0	1	1	1	1	1	1	0	1	1	1	1	1	0	1	1	1
AMC_0170	India/Assam		2	4	2	2	3	5	6	4	2	2	4	5	2	2	5	1	4	4	4	4	5	10	3	4		1	1	1	0	0	0	0	1	1	1	1	1	1	1	1	1	1	1	1	1	1	1
AMC_0174	India/Assam		2	3	4	2	2	2	3	4	2	2	3	5	3	2	5	1	5	4	3	4	3	7	3	2		1	0	1	1	1	1	1	1	1	1	1	1	1	1	1	1	1	1	1	1	1	1
AMC_0175(OLD)	India/Assam		2	5	4	2	3	3	2	4	2	6	4	5	4	2	5	1	7	4	4	3	4	9	3	4		0	0	0	0	0	0	0	0	0	0	0	0	0	0	0	0	0	0	0	0	0	0
AMC_0178	India/Assam		2	3	3	2	3	6	3	3	2	5	3	5	5	3	5	1	5	4	2	3	3	4	4	2		1	0	0	1	1	1	1	1	1	1	1	1	1	1	1	1	1	1	1	1	1	1
AMC_0109(N)	India/Assam		2	3	4	2	4	3	4	3	2	5	3	4	3	2	6	1	5	3	4	3	1	5	2	3		1	1	1	1	1	1	1	1	1	0	0	0	0	0	0	0	0	1	0	1	1	1
AMC_BGP_0002	India/Assam		2	2	4	2	4	3	5	4	2	2	2	5	1	2	6	1	4	4	4	3	2	3	2	3		0	0	0	0	0	0	0	0	0	0	0	0	0	0	0	0	0	0	0	0	0	0
AMC_BGP_0003	India/Assam		2	4	2	2	3	7	6	4	2	2	4	5	2	2	5	1	8	4	4	6	4	10	3	4		0	0	0	0	0	0	0	0	0	0	0	0	0	0	0	0	0	0	0	0	0	0
AMC_BK_0007	India/Assam		2	2	3	2	5	3	5	4	2	4	3	5	4	2	5	1	6	4	4	3	4	10	2	3		0	0	0	0	0	0	0	0	0	0	0	0	0	0	0	0	0	0	0	0	0	0
AMC_BK_0011	India/Assam		2	1	2	5	3	4	4	6	2	13	11	4	2	2	6	2	2	4	4	6	6	4	1	2		0	0	0	0	0	0	0	0	0	0	0	0	0	0	0	0	0	0	0	0	0	0
AMC_BK_0012	India/Assam		2	10	2	2	2	7	6	4	2	2	3	5	2	1	5	1	4	4	4	6	4	8	3	4		1	0	1	1	1	1	1	1	1	1	1	1	1	1	1	1	1	1	1	1	1	1
AMC_BK_0013	India/Assam		2	4	2	2	4	8	5	4	2	2	3	5	2	2	5	1	7	4	4	6	4	8	3	4		1	1	1	0	0	0	0	0	0	0	0	0	0	0	0	0	0	0	0	0	0	0
AMC_GB_0002	India/Assam		2	2	4	2	3	3	5	5	2	5	4	5	4	2	5	1	7	4	4	6	4	2	0	4		0	0	0	0	0	0	0	0	0	0	0	0	0	0	0	0	0	0	0	0	0	0
AMC_JCC_0001	India/Assam		2	2	2	2	3	5	5	4	2	2	4	5	2	2	5	1	7	4	1	6	2	9	3	3		1	1	1	0	0	0	0	1	1	1	1	1	1	1	1	1	1	1	1	1	0	0
AMC_JP_0001	India/Assam		2	2	4	5	3	2	4	15	2	1	8	4	1	5	10	2	2	4	4	6	6	9	2	4		1	0	0	1	1	1	1	0	0	0	1	1	1	1	1	1	1	1	1	1	1	1
AMC_KMT_0001	India/Assam		2	2	3	2	3	5	4	3	2	5	3	2	4	2	3	1	6	4	4	3	4	8	2	3		1	0	0	1	1	1	1	1	1	1	1	1	1	1	1	1	1	1	1	1	1	1
AMC_KMT_0002	India/Assam		2	2	3	2	3	5	5	3	2	5	3	2	4	2	3	1	6	4	4	3	4	7	3	3		0	0	0	0	0	0	0	0	0	0	0	0	0	0	0	0	0	0	0	0	0	0
AMC_MC_0001	India/Assam		2	2	4	5	3	4	4	15	2	1	7	4	1	5	10	2	2	4	4	6	5	8	1	4		1	0	0	1	1	1	1	0	0	0	1	1	1	1	1	1	1	1	1	1	1	1
AMC_MC_0002	India/Assam		2	4	4	2	3	3	5	5	2	6	4	2	4	2	5	1	7	4	4	6	4	7	2	4		0	0	0	0	0	0	0	0	0	0	0	0	0	0	0	0	0	0	0	0	0	0
AMC_MC_0004	India/Assam		2	4	2	2	3	6	5	3	2	2	1	5	2	2	5	1	7	4	4	6	4	1	5	4		1	1	1	0	0	0	0	1	0	1	1	1	1	1	1	1	1	1	1	1	1	1
AMC_MDP_0001	India/Assam		2	6	2	2	3	6	7	4	5	2	4	5	2	3	5	1	7	3	3	5	4	9	3	4		1	1	1	1	1	1	1	1	1	1	1	1	1	1	1	1	1	1	1	1	1	0
AMC_MJ_0021	India/Assam		2	2	4	5	3	4	5	6	2	3	7	4	1	1	6	1	2	4	4	6	7	1	1	4		0	0	0	0	0	0	0	0	0	0	0	0	0	1	1	1	1	1	1	1	1	1
AMC_MKB_0001	India/Assam		2	2	2	5	3	5	5	7	2	8	11	4	2	5	6	2	2	3	4	6	7	4	1	2		1	1	1	1	1	1	1	1	1	1	1	1	1	1	1	1	1	1	1	1	1	1
AMC_MS_0001	India/Assam		2	2	4	5	3	4	5	15	2	1	7	4	1	5	10	2	2	4	4	6	5	7	1	4		1	0	0	1	1	1	1	0	0	0	1	1	1	1	1	1	1	1	1	1	1	1
AMC_SS_0008	India/Assam		2	2	4	2	2	2	5	5	2	4	4	4	4	2	5	1	6	4	4	6	4	10	2	4		1	1	1	1	1	1	0	1	1	1	1	1	1	1	1	1	1	1	1	1	1	1
AMC_SS_0009	India/Assam		2	5	2	2	1	7	6	4	2	2	4	5	2	2	5	1	6	4	4	6	4	3	3	4		0	0	0	0	0	0	0	0	0	0	0	0	0	0	0	0	0	0	0	0	0	0
AMC_SS_0010	India/Assam		2	2	4	2	4	3	5	4	2	2	2	5	1	2	6	1	4	4	4	3	2	3	2	3		1	0	1	1	1	1	1	1	1	1	1	1	1	1	1	1	1	1	1	1	0	1
AMC_SS_0012	India/Assam		2	2	2	5	3	4	5	9	2	4	11	4	2	5	6	1	2	4	4	6	6	4	1	2		1	1	1	1	1	1	1	1	1	1	1	1	1	1	1	1	1	1	1	1	1	1
AMC_SS_0013	India/Assam		2	4	2	2	1	7	6	4	2	2	4	5	2	2	5	1	6	4	4	6	4	3	1	4		1	1	1	1	0	1	1	1	1	1	1	1	1	1	1	1	1	1	1	1	1	1
AMC_SS_0015	India/Assam		2	2	2	2	2	6	5	4	1	2	4	5	2	2	5	1	4	4	4	6	4	8	1	4		0	1	1	0	0	0	0	0	0	0	0	0	0	0	0	0	0	0	0	0	0	0
AMC_SS_0020	India/Assam		2	2	4	5	3	4	5	9	2	3	7	4	1	6	10	1	2	4	4	5	1	1	1	4		0	0	0	0	0	0	0	0	0	0	0	0	0	1	1	1	1	1	1	1	1	1
AMC_SS_0023	India/Assam		2	5	4	2	2	4	4	5	2	6	4	5	2	2	5	1	6	4	14	6	4	8	1	3		1	1	1	1	1	1	1	1	1	1	1	1	1	1	1	1	1	1	0	0	1	1
AMC_T_0001	India/Assam		2	2	2	5	3	7	5	7	2	9	11	4	2	5	6	3	2	4	4	6	6	8	1	2		1	1	1	1	1	1	1	1	1	1	1	1	1	1	1	1	1	1	1	1	1	1
BB_0006	India/Assam		2	2	4	2	4	3	2	2	2	4	3	5	2	2	5	1	6	4	4	3	6	6	4	3		1	1	1	1	1	1	1	1	1	1	1	1	0	1	1	1	1	1	1	1	0	0
BB_0009	India/Assam		2	2	4	2	3	3	4	5	2	5	4	5	4	2	5	1	6	4	4	6	4	10	2	4		0	0	0	0	0	0	0	0	0	0	0	0	0	0	0	0	0	0	0	0	0	0
BB_0010	India/Assam		2	2	2	5	3	5	4	11	2	6	7	4	2	4	6	3	2	4	4	6	4	4	1	2		0	0	0	0	0	0	0	0	0	0	0	0	0	0	0	0	0	0	0	0	0	0
BK_0348C	India/Assam		2	4	2	2	3	8	6	4	5	2	4	5	2	3	5	1	7	3	3	5	2	9	3	3		0	0	0	0	0	0	0	0	0	0	0	0	0	0	0	0	0	0	0	0	0	0
BK_0573C	India/Assam		2	1	2	2	4	5	4	4	2	2	4	5	2	2	5	1	5	4	3	6	4	10	3	4		1	1	1	0	0	0	0	1	1	1	1	1	1	1	1	1	1	1	1	1	1	1
DI_0006	India/Assam		2	2	2	5	4	8	4	9	1	8	11	4	2	1	7	3	2	4	4	6	6	2	1	2		0	1	1	1	1	1	1	1	0	0	0	0	0	0	0	0	0	0	0	0	0	0
DK_0153A	India/Assam		2	2	4	2	5	4	2	2	2	3	3	5	2	2	5	1	6	4	4	4	6	5	3	3		0	1	1	1	1	1	1	1	1	1	1	1	1	1	1	1	1	1	1	1	1	1
DK_0245A	India/Assam		2	4	4	2	3	4	4	5	2	5	4	5	4	2	5	1	7	4	4	4	4	10	2	4		0	0	0	0	0	0	0	0	0	0	0	0	0	0	0	0	0	0	0	0	0	0
DK_0362A	India/Assam		2	6	2	2	3	9	6	4	2	1	4	5	2	1	5	1	2	4	1	6	4	2	3	3		1	1	1	0	0	0	0	1	1	1	1	1	1	1	1	1	0	1	0	0	0	0
DK_0423A	India/Assam		2	2	4	4	3	4	4	1	2	4	4	5	2	2	5	1	6	3	3	3	1	9	2	3		1	1	1	0	0	0	0	1	1	1	1	1	1	1	1	1	1	1	1	1	1	1
DK_0778F	India/Assam		2	2	4	2	5	4	2	2	2	3	3	5	2	2	5	1	6	4	4	4	6	5	3	3		0	0	0	0	0	0	0	0	0	0	0	0	0	0	0	0	0	0	0	0	0	0
DK_0787A	India/Assam		2	2	4	3	2	5	4	11	2	11	11	4	2	5	6	3	1	2	4	6	5	7	1	4		0	1	1	1	1	1	1	0	1	1	1	1	1	1	1	1	1	1	1	1	1	1
GMC_0057(OLD)	India/Assam		2	3	4	2	1	3	2	2	2	3	3	5	2	2	5	1	6	4	4	3	6	6	2	3		0	0	0	0	0	0	0	0	0	0	0	0	0	0	0	0	0	0	0	0	0	0
GMC_0060(OLD)	India/Assam		2	2	4	2	2	3	2	4	2	5	3	5	2	2	2	1	6	4	4	3	4	10	2	3		1	1	1	1	1	1	1	1	1	1	1	1	1	1	1	1	1	1	1	1	1	1
LA_0001	India/Assam		2	2	2	2	2	7	6	4	2	2	3	5	2	2	5	1	7	4	4	6	4	1	4	4		1	1	1	0	0	0	0	1	1	1	1	1	1	1	1	1	1	1	1	1	1	1
LA_0003	India/Assam		2	2	2	2	1	8	6	4	2	2	4	5	2	2	5	1	7	4	4	6	4	1	4	3		1	1	1	0	0	0	0	1	1	1	1	1	1	1	1	1	1	1	1	1	1	1
LK_0028A	India/Assam		2	2	2	2	4	7	5	4	2	2	4	5	2	2	5	1	6	4	4	6	4	8	3	4		0	0	0	0	0	0	0	0	0	0	0	0	0	0	0	0	0	0	0	0	0	0
LK_0039A	India/Assam		2	2	2	5	3	4	4	6	2	8	9	4	2	2	6	2	1	4	4	5	6	3	1	2		0	0	0	0	0	0	0	0	0	0	0	0	0	0	0	0	0	0	0	0	0	0
LK_0050A	India/Assam		2	4	2	2	1	6	5	4	2	2	4	5	2	2	4	1	6	4	4	5	4	11	3	4		1	1	1	0	0	0	0	1	1	1	1	1	1	1	1	1	1	1	1	1	1	1
LK_0194B	India/Assam		2	2	2	5	3	8	2	7	2	8	10	4	5	5	6	3	2	4	4	3	12	3	1	2		1	1	1	1	1	1	1	1	1	1	1	1	1	1	1	1	1	1	1	1	1	1
MNH_0010A	India/Assam		2	2	2	2	2	5	5	4	2	2	4	5	2	2	5	1	4	4	4	5	4	2	4	4		1	1	1	0	0	0	0	0	0	0	1	1	1	1	1	1	1	1	1	1	1	1
MNH_0024A	India/Assam		2	2	2	2	2	6	6	4	2	2	4	5	2	2	5	1	2	4	4	6	4	9	3	4		0	0	0	0	0	0	0	0	0	0	0	0	0	0	0	0	0	0	0	0	0	0
MNH_0056A	India/Assam		2	2	2	2	2	6	5	4	2	2	4	5	2	2	5	1	6	4	4	5	4	8	0	4		0	0	0	0	0	0	0	0	0	0	0	0	0	0	0	0	0	0	0	0	0	0
MNK_0333F	India/Assam		2	4	2	2	3	6	3	6	2	2	4	5	2	2	5	1	6	4	3	2	4	9	3	4		0	0	0	0	0	0	0	0	0	0	0	0	0	0	0	0	0	0	0	0	0	0
MNTB_0086(OLD)	India/Assam		2	3	4	5	3	5	2	6	2	5	4	4	2	5	6	3	3	4	3	4	4	4	1	3		1	1	1	0	1	1	1	1	1	1	1	1	1	1	1	1	1	1	1	1	1	1
MO_0019	India/Assam		2	2	2	4	3	4	5	6	2	3	1	4	2	2	6	3	1	4	4	6	6	3	2	2		1	1	1	0	0	1	1	1	1	1	1	1	1	1	1	1	1	1	1	1	1	1
MO_0025	India/Assam		2	2	3	2	3	6	5	3	2	1	3	5	4	2	5	1	6	4	4	3	4	1	1	3		1	1	1	1	1	1	1	1	1	1	1	1	1	1	1	1	1	1	1	1	1	1
MO_0028	India/Assam		2	4	2	2	3	7	5	4	3	2	4	5	2	2	5	1	1	4	5	6	4	1	4	4		1	1	1	0	0	0	0	1	1	1	1	1	0	0	0	0	0	0	0	0	0	1
MO_0039	India/Assam		2	0	2	2	3	7	5	4	2	2	4	5	2	2	5	1	7	4	4	6	4	1	4	4		1	1	1	0	0	0	0	1	1	1	1	1	1	1	1	1	1	1	1	1	1	1
MTE_0001	India/Assam		2	4	4	2	3	4	4	5	2	5	3	5	4	2	5	1	7	4	4	6	4	9	2	4		0	0	0	0	0	0	0	0	0	0	0	0	0	0	0	0	0	0	0	0	0	0
MTE_0005	India/Assam		2	2	4	2	4	4	4	2	2	5	3	5	2	2	5	1	6	4	4	3	1	5	7	3		1	1	1	1	1	1	1	1	1	0	0	0	0	0	0	0	0	1	0	1	1	1
NA_0001	India/Assam		2	4	4	2	3	4	5	5	5	5	4	5	4	3	5	1	7	3	3	5	4	9	2	5		0	0	0	0	0	0	0	0	0	0	0	0	0	0	0	0	0	0	0	0	0	0
NBN_0007	India/Assam		2	4	4	2	3	2	3	5	2	6	4	5	4	2	5	1	7	4	3	5	4	7	2	2		0	0	0	0	0	0	0	0	0	0	0	0	0	0	0	0	0	0	0	0	0	0
NBN_0009	India/Assam		2	2	2	5	4	5	4	6	2	9	11	4	6	2	6	3	2	4	4	4	6	4	1	2		1	1	1	0	0	1	1	1	1	1	1	1	1	1	1	1	1	1	1	1	1	1
NBN_0018	India/Assam		2	2	4	2	3	3	3	5	2	6	4	2	4	2	5	1	7	4	1	6	4	9	2	3		0	0	0	0	0	0	0	0	0	0	0	0	0	0	0	0	0	0	0	0	0	0
NH_0129A	India/Assam		2	4	4	2	3	3	3	5	2	6	4	5	4	2	5	1	7	4	3	5	4	9	2	4		0	0	0	0	0	0	0	0	0	0	0	0	0	0	0	0	0	0	0	0	0	0
NH_0270A	India/Assam		2	1	2	2	3	5	5	3	2	1	4	5	2	2	6	1	7	4	3	5	2	1	3	4		1	1	1	0	0	0	0	1	1	1	1	1	1	1	1	1	1	1	1	1	1	1
NH_0350A	India/Assam		2	2	2	5	3	5	3	9	2	8	11	4	2	1	5	3	2	4	4	6	8	4	1	2		1	1	1	1	1	1	1	1	1	1	1	1	1	1	1	1	1	1	1	1	1	1
OPH_0001	India/Assam		2	4	4	2	3	3	3	5	2	6	4	5	4	2	6	1	4	4	3	5	4	8	2	4		0	0	0	0	0	0	0	0	0	0	0	0	0	0	0	0	0	0	0	0	0	0
OPH_0025	India/Assam		2	2	2	5	3	6	3	7	2	9	11	4	2	5	6	3	2	4	4	5	6	2	1	2		0	0	0	0	0	0	0	1	1	1	1	0	0	0	0	0	0	0	1	1	1	1
RM_0001	India/Assam		2	4	2	2	3	6	7	4	5	2	4	5	4	2	5	1	8	3	3	5	4	3	3	4		1	1	1	0	0	0	0	1	1	1	1	1	1	1	1	1	1	1	1	1	1	1
RM_0003	India/Assam		2	2	4	2	3	3	5	5	2	6	4	5	4	2	5	1	6	4	4	6	4	1	1	4		0	0	0	0	0	0	0	0	0	0	0	0	0	0	0	0	0	0	0	0	0	0
RM_0011	India/Assam		2	2	2	4	3	6	3	6	2	9	9	4	2	5	5	2	2	4	3	5	6	7	1	2		1	1	1	1	1	1	1	1	1	1	1	0	0	0	0	0	0	0	0	0	1	1
TH_0001	India/Assam		2	2	2	5	4	8	4	9	2	9	11	4	2	4	6	2	2	4	4	4	6	2	2	2		1	1	1	1	1	1	1	1	1	1	1	1	0	0	0	0	0	0	1	1	1	1
TH_0013	India/Assam		2	3	2	5	2	6	4	7	4	8	8	4	2	5	2	3	2	4	3	6	9	4	1	2		1	1	1	1	1	0	0	0	1	1	1	1	1	1	1	1	1	1	1	1	1	1
TH_0020	India/Assam		2	2	4	2	3	4	4	5	2	5	4	5	4	2	5	1	6	4	3	6	4	9	2	4		0	0	0	0	0	0	0	0	0	0	0	0	0	0	0	0	0	0	0	0	0	0
TH_0021	India/Assam		2	2	4	2	3	3	4	5	1	6	4	5	2	2	7	1	6	3	3	6	3	8	2	1		0	0	0	0	0	0	0	0	0	0	0	0	0	0	0	0	0	0	0	0	0	0
TH_0033	India/Assam		2	2	4	2	3	3	5	5	2	6	4	5	4	2	5	1	6	4	4	6	4	2	3	4		0	0	0	0	0	0	0	0	0	0	0	0	0	0	0	0	0	0	0	0	0	0
TH_0034	India/Assam		2	2	2	5	3	5	4	9	2	6	8	4	2	5	7	2	2	4	4	6	6	4	1	2		1	0	0	1	1	1	1	0	0	0	1	1	1	1	1	1	1	1	1	1	1	1
TNG_0017	India/Assam		2	2	4	2	3	3	5	5	2	5	4	5	4	2	5	1	7	4	1	6	4	10	3	4		0	0	0	0	0	0	0	0	0	0	0	0	0	0	0	0	0	0	0	0	0	0
TNG_0019	India/Assam		2	3	2	3	3	5	3	3	1	4	2	5	2	2	6	1	2	4	2	3	1	9	3	3		1	1	1	1	1	1	1	1	1	1	1	1	1	1	1	1	1	1	1	1	1	1
TTBH_0009	India/Assam		2	4	2	2	3	8	4	4	2	2	4	5	2	2	5	1	7	4	4	6	4	9	3	5		1	1	1	0	0	0	0	1	1	1	1	1	1	1	1	1	1	1	1	1	0	0
TTBH_0015	India/Assam		2	5	4	2	3	3	4	3	5	2	4	4	2	2	5	1	6	4	3	3	7	3	5	4		1	1	1	1	1	1	1	1	1	1	1	1	1	1	1	1	1	1	1	1	1	1
TTBH_0016	India/Assam		2	4	4	2	3	4	4	5	1	6	4	5	4	2	5	1	6	4	4	6	4	9	2	4		0	0	0	0	0	0	0	0	0	0	0	0	0	0	0	0	0	0	0	0	0	0
TTBH_0017	India/Assam		2	2	4	2	1	5	2	3	1	4	2	5	1	1	6	1	6	3	3	3	2	5	3	3		1	1	1	1	1	1	1	1	1	1	1	1	1	1	1	1	1	1	1	1	0	0
?: Isolate was found that belong to Shared International type (SIT1979) could not be assigned to any lineage based on SITVITWEB search
R: Resistant
S: Sensitive
[truncated: 27 more columns]
